# Supplementary material for: RNA interference screen reveals a high proportion of mitochondrial proteins essential for correct cell cycle progress in Trypanosoma brucei
Source: BMC Genomics. 2015 Apr 15;16(1):297. doi: 10.1186/s12864-015-1505-5 (PMC4445814; doi:10.1186/s12864-015-1505-5)
Supplement: Additional file 1: — Raw data from 101 RNAi-based knockdown experiments in procyclic forms of Trypanosoma brucei. [file 12864_2015_1505_MOESM1_ESM.zip]

Archive with 2 entries (2 files):
- 1270723661124619_add1.xls
- 1270723661124619_add2.doc
