# Supplementary material for: RNA interference screen reveals a high proportion of mitochondrial proteins essential for correct cell cycle progress in Trypanosoma brucei
Source: BMC Genomics. 2015 Apr 15;16(1):297. doi: 10.1186/s12864-015-1505-5 (PMC4445814; doi:10.1186/s12864-015-1505-5)
Supplement: Additional file 1: — Raw data from 101 RNAi-based knockdown experiments in procyclic forms of Trypanosoma brucei. [file 12864_2015_1505_MOESM1_ESM.zip › 1270723661124619_add1.xls]

## Sheet: Additional file 1
				N/K phenotypes
				Normal			Abnormal										RITseq' data from Alsford et al. [2]
Accession number	Construct name	GeneDB annotation	Growth reduction	1N1K	1N2K	2N2K	2N1K	>2K	>2N	>2N>2K	0N	0K	0N0K	other**	Abnormal morphological phenotypes	MitoCarta [1]	BSF day 3	BSF day 6	PCF	Differentiation BSF/PCF	References
p2T7-empty	T280	Reference line	None	68.5±0.95	21.4±3,21	7.82±1.24	1.08±1.08	0±0	0.31±0.70	0.08±0.19	0.73±1.02	0±0	0±0	0.08±0.19		Not included	Not included	Not included	Not included	Not included
			Mean±2.5SDs	68,5 +/- 2,4	21,4 +/- 8	7,8 +/- 3,1	1,1 +/- 2,7	>0	0,3 +/- 1,7	0,1 +/- 0,5	0,7 +/- 2,5	>0	>0	0,1 +/- 0,5
			Range	66,1-70,9	13,4-29,4	4,7-10,9	>3,8	>0	>2	>0,6	>3,2	>0	>0	>0,6	>0
Tb927.1.1160	T171	Hypothetical protein, conserved	None													Included	normal growth	normal growth	normal growth	normal growth	[1,2, 29]
Tb927.9.3640	T177	Hypothetical protein, conserved	Severe	58.9888	10.6742	6.17978	3.93258	0.561798	2.24719	1.68539	3.93258	2.24719	0.561798	8.98876	1.1% cells with abnormally segregating kinetoplast; 20.2% long cells; 4.5% distorted cells; and 2.8% enlarged cells	Included	normal growth	growth defect	normal growth	normal	[1-3], [13]
Tb927.1.1200	T178	Hypothetical protein, conserved	Moderate	50.5952	5.35714	6.54762	5.35714	0.595238	5.35714	0	5.35714	2.38095	0	18.4524	1.2% cells with abnormally segregating kinetoplast; 19% long cells and 3% cells with large kinetoplast	Included	growth defect	growth defect	growth defect	abnormal	[1,2], [4]
Tb927.1.2990	T179	Hypothetical protein, conserved	None													Included	normal growth	growth defect	normal growth	normal growth	[1,2, 5, 29]
Tb927.1.4230	T180	Hypothetical protein, conserved	None													Included	normal growth	normal growth	normal growth	normal growth	[1,2], [5]
Tb927.1.730	T181	Hypothetical protein, conserved	None													Included	growth defect	growth defect	growth defect	growth defect	[1,2], [5-7]
Tb927.2.1860	T190	Mitochondrial RNA binding complex 1 subunit (MRB1860).	None													Included	normal growth	normal growth	normal growth	normal growth	[1,2], [6], [8]
Tb927.2.2940	T191	Hypothetical protein, conserved	None													Included	growth defect	normal growth	growth defect	growth defect	[1,2]
Tb927.2.2970	T192	Mitochondrial carrier protein (MCP13)	None													Included	normal growth	normal growth	normal growth	normal growth	[1,2], [9]
Tb927.2.3610	T193	Hypothetical protein, conserved	None													Included	normal growth	normal growth	normal growth	normal growth	[1,2], [10]
Tb927.2.3800	T194	Guide RNA associated protein, GAP1,MRB1-associated protein	Severe	64.6825	11.5079	7.14286	6.74603	0.793651	1.19048	0.396825	5.55556	1.5873	0	0.396825	3.6% cells with abnormally segregating kinetoplast; 2% long cells; and 1.6% enlarged cells	Included	normal growth	normal growth	normal growth	normal	[1,2, 4, 6, 11]
Tb927.2.4110	T195	Mitochondrial processing peptidase alpha subunit, putative metallo-peptidase, Clan ME, Family M16	Severe	55.5556	7.40741	7.40741	5.55556	0.925926	0.925926	0.925926	1.85185	6.48148	0	12.963	1.9% cells with abnormally segregating kinetoplast; 73.8% cells with a kinetoplast greatly reduced in size	Included	normal growth	growth defect	growth defect	normal	[1,2, 12]
Tb927.2.4380	T196	Hypothetical protein, conserved	None													Included	normal growth	normal growth	normal growth	normal growth	[1,2], [6-7]
Tb927.2.4400	T197	Hypothetical protein, conserved	Moderate	52.451	6.37255	8.82353	9.80392	0.980392	8.82353	1.47059	8.82353	2.45098	0	0	5.6% cells with abnormally segregating kinetoplast and 0.5% cells with large kinetoplast	Included	normal growth	growth defect	normal growth	abnormal	[1,2], [4], [13]
Tb927.2.5930	T198	Hypothetical protein, conserved	None													Included	normal growth	normal growth	growth defect	normal growth	[1,2]
Tb927.2.6070	T199	Mitochondrial RNA binding complex 1 subunit (MRB6070)	None													Included	growth defect	growth defect	growth defect	growth defect	[1,2], [14]
Tb927.3.1590	T206	Mitochondrial RNA binding complex 1 subunit (MRB1590).	None													Included	normal growth	normal growth	growth defect	growth defect	[1,2], [6], [8], [15]
Tb927.3.1690	T207	Hypothetical protein, conserved	None													Included	normal growth	normal growth	normal growth	normal growth	[1,2], [10]
Tb927.3.1710	T208	Hypothetical protein, conserved	None													Included	normal growth	normal growth	normal growth	normal growth	[1,2], [13]
Tb927.3.1890	T209	Cytochrome c oxidase assembly protein, putative	None													Included	normal growth	normal growth	normal growth	normal growth	[1,2], [16]
Tb927.3.1940	T210	Hypothetical protein, conserved	None													Included	normal growth	normal growth	normal growth	growth defect	[1,2]
Tb927.3.2260	T211	Hypothetical protein, conserved	Moderate	62.5	10.5263	6.57895	5.26316	0.657895	1.31579	1.97368	5.26316	1.97368	0.657895	3.28947	4.6% cells with abnormally segregating kinetoplast and 9.9% cells with large kinetoplast	Included	normal growth	normal growth	normal growth	abnormal	[1,2], [13]
Tb927.3.3660	T212	Hypothetical protein, conserved	None													Included	normal growth	growth defect	growth defect	growth defect	[1,2], [6-7]
Tb927.3.2980	T213	mitochondrial carrier protein (MCP17)	None													Included	normal growth	normal growth	growth defect	growth defect	[1,2], [9]
Tb927.3.5240	T214	Hypothetical protein, conserved	None													Included	normal growth	growth defect	normal growth	normal growth	[1,2], [13], [17]
Tb927.3.750	T215	Hypothetical protein, conserved	None													Included	growth defect	normal growth	normal growth	normal growth	[1,2], [18]
Tb927.3.770	T216	Hypothetical protein, conserved	None													Included	normal growth	normal growth	normal growth	normal growth	[1,2], [13]
Tb927.10.14840	T217	Mitochondrial carrier protein (MCP5a), ADP/ATP translocase 1, putative	Moderate	51.9553	6.70391	11.1732	7.82123	1.67598	7.82123	5.02793	5.02793	0	0	2.7933	2.8% cells with abnormally segregating kinetoplast and 1.1% cells with large kinetoplast	Included	Not included	Not included	Not included	Not included	[1], [9]
Tb927.3.820	T220	Hypothetical protein, conserved	None													Included	growth defect	normal growth	normal growth	normal growth	[1,2], [13]
Tb927.3.860	T221	Acyl carrier protein, acyl carrier protein, mitochondrial precursor, putative (ACP)	Severe	39.5745	5.53191	8.93617	12.3404	1.48936	2.34043	1.2766	10	2.12766	0.212766	16.1702	43.8% globular cells with pyknotic nucleus; 2.1% cells with abnormally segregating kinetoplast and 5.1% cells with large kinetoplast	Included	normal growth	growth defect	growth defect	abnormal	[1,2], [4], [6], [19,20]
Tb927.3.970	T222	Hypothetical protein, conserved	None													Included	normal growth	growth defect	growth defect	growth defect	[1,2], [13]
Tb927.4.1660	T223	Mitochondrial carrier protein, putative (MCP6)	None													Included	growth defect	growth defect	growth defect	growth defect	[1,2, 9, 15, 21]
Tb927.4.2720	T224	ATP dependent DEAD-box helicase (RH)	None													Included	growth defect	growth defect	normal growth	growth defect	[1,2], [13], [22]
Tb927.4.3300	T225	Mitochondrial ATP-dependent zinc metallopeptidase, putative, metallo-peptidase, Clan MA(E) Family M41	None													Included	normal growth	normal growth	normal growth	normal growth	[1,2], [18], [20]
Tb927.4.3690	T226	Hypothetical protein, conserved	None													Included	normal growth	normal growth	normal growth	normal growth	[1,2], [4], [13]
Tb927.4.4160	T227	Mitochondrial RNA binding protein (MRB4160).	None													Included	normal growth	normal growth	normal growth	growth defect	[1,2,14, 23]
Tb927.4.4300	T228	Hypothetical protein, conserved	None													Included	normal growth	normal growth	normal growth	normal growth	[1,2], [7]
Tb927.4.4600	T229	Hypothetical protein, conserved	None													Included	normal growth	normal growth	normal growth	normal growth	[1,2], [13], [20]
Tb927.4.4610	T230	Hypothetical protein, conserved	None													Included	normal growth	normal growth	normal growth	normal growth	[1,2], [13]
Tb927.4.720	T231	Hypothetical protein, conserved	Moderate	56.1947	8.40708	13.7168	4.86726	0.884956	4.86726	3.9823	2.65487	1.76991	0.442478	2.21239	1.8% cells with abnormally segregating kinetoplast and 3.5% cells with large kinetoplast	Included	normal growth	normal growth	normal growth	normal	[1,2], [3], [14]
Tb927.5.3110	T241	Hypothetical protein, conserved	None													Included	normal growth	growth defect	normal growth	normal growth	[1,2], [13]
Tb927.5.1060	T245	Mitochondrial processing peptidase, beta subunit, putative metallo-peptidase, Clan ME, Family M16 *	Severe	19.3069	9.40594	7.92079	10.396	5.44554	20.297	17.3267	5.44554	4.45545	0	1.4e-08	19.8% cells with abnormally segregating kinetoplast and 20.3% cells with large kinetoplast	Included	normal growth	growth defect	growth defect	abnormal	[1,2], [4], [15] and www.TriTrypdb.org
Tb927.5.2070	T256	Hypothetical protein, conserved	None													Included	normal growth	normal growth	normal growth	normal growth	[1,2], [13]
Tb927.5.3980	T257	Hypothetical protein, conserved	Moderate	59.1584	8.91089	10.1485	8.41584	1.73267	3.9604	2.47525	4.45545	0.247525	0	0.49505	2% cells with abnormally segregating kinetoplast and 3.2% cells with large kinetoplast	Included	normal growth	normal growth	normal growth	normal	[1,2], [13]
Tb927.5.1510	T265	Hypothetical protein, conserved	Moderate	42.9719	6.0241	7.22892	11.245	2.00803	7.63052	4.41767	9.23695	2.00803	0	7.22892	1.2% cells with abnormally segregating kinetoplast and 0.8% cells with large kinetoplast	Included	normal growth	growth defect	growth defect	normal	[1,2], [13]
Tb927.5.1550	T266	Mitochondrial carrier protein (MCP23)	Severe	60.8833	15.7729	6.94006	3.15457	0.946372	1.26183	0	3.15457	5.67823	0	2.2082	0.6% cells with abnormally segregating kinetoplast; 1.9% cells with large kinetoplast and 2.5% cells with small kinetoplast	Included	normal growth	growth defect	growth defect	abnormal	[1,2], [9]
Tb927.5.1790	T267	Hypothetical protein, conserved	None													Included	normal growth	normal growth	normal growth	normal growth	[1,2], [13]
Tb927.5.2580	T269	Hypothetical protein, conserved	None													Included	normal growth	growth defect	growth defect	growth defect	[1,2], [3], [14]
Tb927.5.2780	T270	Mitochondrial DNA polymerase beta	None													Included	normal growth	growth defect	growth defect	growth defect	[1,2], [24]
Tb927.5.2930	T271	Hypothetical protein, conserved	Severe	57.9946	10.2981	10.0271	10.2981	0.271003	3.25203	1.62602	3.79404	1.35501	0.271003	0.813008	6.5% cells with abnormally segregating kinetoplast; 3% cells with large kinetoplast and 2.4% cells with small kinetoplast	Included	normal growth	growth defect	normal growth	normal	[1,2], [4], [10], [15],[25]
Tb927.5.3010	T272	MRB1-associated protein, putative guide RNA binding protein, putative	Moderate	57.0652	6.52174	9.78261	14.6739	0.543478	2.71739	1.63043	4.34783	1.08696	0	1.63043	2.2% cells with abnormally segregating kinetoplast and 1.1% cells with large kinetoplast	Included	normal growth	normal growth	normal growth	abnormal	[1,2, 6, 8, 26]
Tb927.5.3040	T273	MIX protein	Moderate at day 6	67.9412	10.2941	5.58824	7.05882	0.588235	2.05882	0.294118	4.41176	1.17647	0	0.588235	3.2% cells with abnormally segregating kinetoplast and 22.4% of cells with kinetoplast anterior to the nucleus	Included	normal growth	growth defect	normal growth	abnormal	[1,2, 16]
Tb927.5.3300	T274	Hypothetical protein, conserved	None													Included	normal growth	normal growth	normal growth	normal growth	[1,2]
Tb927.5.3410	T275	Hypothetical protein, conserved	Moderate	75.576	11.9816	6.91244	1.84332	0.460829	0.921659	0	1.84332	0	0	0.460829	1.4% cells with abnormally segregating kinetoplast	Included	normal growth	normal growth	growth defect	normal	[1,2], [13]
Tb927.5.3640	T276	Hypothetical protein, conserved	None													Included	normal growth	normal growth	normal growth	normal growth	[1,2,13, 27]
Tb927.5.3870	T277	Hypothetical protein, conserved	Moderate	57.4661	8.1448	5.42986	9.50226	1.35747	4.52489	4.52489	5.88235	1.35747	0	1.80995		Included	normal growth	normal growth	normal growth	normal	[1,2], [13]
Tb927.5.4040	T278	Hypothetical protein, conserved	Moderate	55.8011	4.41989	11.6022	13.8122	0.552486	4.97238	1.10497	4.41989	0	0.552486	2.76243	2.2% cells with abnormally segregating kinetoplast	Included	normal growth	normal growth	growth defect	normal	[1,2], [13]
Tb927.5.4120	T279	Hypothetical protein, conserved	None													Included	normal growth	normal growth	normal growth	normal growth	[1,2], [13]
Tb927.6.1250	T281	Hypothetical protein, conserved	Moderate	54.4974	14.8148	7.40741	7.93651	1.0582	5.29101	1.5873	4.7619	1.5873	0	1.0582	2.1% cells with abnormally segregating kinetoplast	Included	normal growth	normal growth	normal growth	normal	[1,2], [13]
Tb927.6.1410	T282	Hypothetical protein, conserved	None													Included	normal growth	growth defect	normal growth	normal growth	[1,2], [7]
Tb927.6.2010	T283	Hypothetical protein, conserved	Moderate	52.6786	11.1607	12.0536	10.7143	0.892857	2.67857	1.78571	5.35714	0.892857	0.892857	0.892857	1.8% cells with abnormally segregating kinetoplast	Included	normal growth	normal growth	normal growth	normal	[1,2], [7]
Tb927.6.2080	T284	Hypothetical protein, conserved	Moderate	64.8649	9.00901	12.1622	4.05405	1.35135	1.8018	0.900901	4.95495	0	0.45045	0.45045	2.7% cells with abnormally segregating kinetoplast	Included	normal growth	normal growth	normal growth	normal	[1,2], [13]
Tb927.6.3600	T285	Hypothetical protein, conserved	None													Included	growth defect	growth defect	normal growth	growth defect	[1,2], [13]
Tb927.6.3930	T286	Hypothetical protein, conserved	Moderate	46.9	18.8	14.1	7.8	0.5	5.2	2.1	3.6	1	0	0	7.3% of dividing cells with abnormal positions of both segregated kinetoplasts between the two divided nuclei	Included	normal growth	normal growth	normal growth	normal	[1,2], [13], [17]
Tb927.6.4080	T287	Hypothetical protein, conserved	Moderate	53.527	12.8631	9.95851	7.46888	1.24481	5.39419	6.22407	1.65975	0.414938	0	1.24481	2.5% "slender-like" cells; 17% distorted cells and 11.6% enlarged cells	Included	normal growth	normal growth	normal growth	normal	[1,2], [13]
Tb927.6.4200	T288	Hypothetical protein, conserved	Moderate	65.1064	11.9149	10.2128	6.38298	0.851064	1.70213	0.851064	2.55319	0.425532	0	0	5.1% distorted cells and 0.9% enlarged cells	Included	normal growth	normal growth	normal growth	normal	[1,2], [13-14]
Tb927.6.4560	T289	Hypothetical protein, conserved	Moderate	55.7377	12.2951	12.2951	8.19672	1.22951	3.68852	0.819672	5.7377	0	0	0	2.9% distorted cells; 4.9% enlarged cells; 31.2% ‘blurred’ cells and 18% of ‘translucent’ cells	Included	normal growth	normal growth	normal growth	normal	[1,2], [13]
Tb927.6.4930	T290	Hypothetical protein, conserved	Moderate	57.1429	23.8095	12.987	1.7316	1.2987	1.7316	0	0.865801	0.4329	0	0	4.8% distorted cells; 2.6% enlarged cells; 0.4% "slender-like" cells and 6.5% of ‘blurred’ cells	Included	normal growth	normal growth	normal growth	normal	[1,2], [13]
Tb927.6.4040	T291	Hypothetical protein, conserved	Moderate	67.893	18.3946	8.3612	1.67224	1.00334	0.668896	0.668896	1.33779	0	0	0	26.8% "slender-like" cells	Included	normal growth	normal growth	growth defect	abnormal	[1,2], [13]
Tb927.7.2570	T292	Guide RNA Associated Protein, GAP2	Moderate	57.9755	25.7669	11.0429	2.14724	0.613497	0.306748	0	1.53374	0.613497	0	0	25.8% "slender-like" cells	Included	growth defect	growth defect	growth defect	abnormal	[1,2, 11, 28]
Tb927.7.2620	T293	Hypothetical protein, conserved	Moderate	65.4762	15.4762	12.3016	1.5873	0.396825	1.5873	0	2.77778	0.396825	0	0	1.6% distorted cells; 0.4% "slender-like" cells and 8.3% of long cells	Included	normal growth	normal growth	normal growth	normal	[1,2], [13]
Tb927.7.2760	T294	Hypothetical protein, conserved	None													Included	normal growth	normal growth	normal growth	normal growth	[1,2], [13]
Tb927.7.3050	T302	Hypothetical protein, conserved	None													Included	growth defect	normal growth	growth defect	normal growth	[1,2], [13]
Tb927.7.3590	T303	Hypothetical protein, conserved	None													Included	normal growth	normal growth	normal growth	normal growth	[1,2]
Tb927.7.3910	T304	Hypothetical protein, conserved	None													Included	normal growth	normal growth	normal growth	normal growth	[1,2], [7]
Tb927.7.4140	T305	Hypothetical protein, conserved	Moderate	74.6032	11.1111	11.9048	0.793651	0	0.396825	0	0.396825	0.793651	0	0		Included	normal growth	normal growth	normal growth	normal	[1,2], [13]
Tb927.7.4710	T306	Hypothetical protein, conserved	None													Included	normal growth	normal growth	growth defect	growth defect	[1,2], [13]
Tb927.7.5260	T307	Hypothetical protein, conserved	None													Included	normal growth	normal growth	normal growth	normal growth	[1,2]
Tb927.7.6800	T308	Hypothetical protein, conserved	None													Included	normal growth	normal growth	normal growth	normal growth	[1,2], [13]
Tb927.7.6990	T309	Hypothetical protein, conserved	None													Included	growth defect	normal growth	growth defect	growth defect	[1,2]
Tb927.7.7010	T310	Hypothetical protein, conserved	Moderate	51.831	7.88732	17.1831	7.88732	0.84507	6.47887	1.40845	3.94366	2.53521	0	0	1.1% long cells and 4% cells remaining attached after nuclear mitosis	Included	normal growth	normal growth	normal growth	normal	[1,2], [13]
Tb927.7.7330	T311	Hypothetical protein, conserved	None													Included	normal growth	normal growth	normal growth	growth defect	[1,2], [7]
Tb927.7.800	T312	Mitochondrial RNA binding complex 1 subunit (MRB800)	None													Included	growth defect	growth defect	normal growth	normal growth	[1,2]
Tb927.7.3460	T316	Hypothetical protein, conserved	Moderate	60.1023	18.9258	11.509	4.09207	0.767263	1.53453	1.27877	0.767263	1.02302	0	0		Included	normal growth	normal growth	normal growth	normal	[1,2], [13], [17]
Tb927.7.3510	T317	Hypothetical protein, conserved	Moderate	57.1795	15.641	17.4359	1.79487	0.512821	1.02564	2.5641	3.33333	0.512821	0	0	1.5% cells remaining attached after nuclear mitosis	Included	normal growth	growth defect	normal growth	normal	[1,2], [13]
Tb927.8.1430	T318	Hypothetical protein, conserved	None													Included	growth defect	growth defect	growth defect	growth defect	[1,2], [13]
Tb927.8.1880	T319	Hypothetical protein, conserved	Moderate	58.8235	12.605	10.084	5.04202	1.2605	4.20168	1.2605	5.04202	1.68067	0	0	1.7% cells with abnormally segregating kinetoplast	Included	normal growth	normal growth	normal growth	normal	[1,2], [13]
Tb927.7.2990	T320	Hypothetical protein, conserved	None													Included	Not included	Not included	Not included	Not included	[1], [4], [13]
Tb927.7.3240	T321	Hypothetical protein, conserved	None													Included	normal growth	normal growth	normal growth	normal growth	[1,2], [13]
Tb927.8.2760	T322	Hypothetical protein, conserved	None													Included	normal growth	normal growth	normal growth	normal growth	[1,2], [13]
Tb927.8.3110	T323	Hypothetical protein, conserved	None													Included	normal growth	growth defect	normal growth	growth defect	[1,2], [13]
Tb927.8.3170	T324	Hypothetical protein, conserved	None													Included	normal growth	normal growth	normal growth	growth defect	[1,2], [13], [17]
Tb927.8.3300	T325	Hypothetical protein, conserved	Moderate	67.9245	17.6101	8.80503	1.88679	0	0.628931	0	1.88679	1.25786	0	0	0.6% cells with abnormally segregating kinetoplast and 18.2% cells with kinetoplast anterior to the nucleus	Included	normal growth	normal growth	normal growth	normal	[1,2], [13]
Tb927.8.3320	T326	Hypothetical protein, conserved	None													Included	normal growth	normal growth	growth defect	normal growth	[1,2], [10], [14]
Tb927.8.4250	T327	Hypothetical protein, conserved	None													Included	normal growth	normal growth	growth defect	normal growth	[1,2], [7], [29]
Tb927.8.4550	T328	Hypothetical protein, conserved	Severe	62.1908	13.0742	7.06714	4.59364	1.06007	2.4735	0.706714	3.18021	4.24028	0	1.41343	1.1% cells with abnormally segregating kinetoplast and 1.4% cells with large kinetoplast	Included	normal growth	normal growth	growth defect	abnormal	[1,2], [13]
Tb927.8.4860	T329	Hypothetical protein, conserved	None													Included	normal growth	normal growth	growth defect	growth defect	[1,2], [13], [17]
Tb927.8.5200	T330	Hypothetical protein, conserved	Severe	48.1481	13.5802	2.46914	8.64198	4.93827	4.93827	8.64198	4.93827	1.23457	0	2.46914	3.7% cells with abnormally segregating kinetoplast and 2.5% cells with large kinetoplast	Included	normal growth	normal growth	growth defect	abnormal	[1,2], [13]
Tb927.8.5280	T331	Hypothetical protein, conserved	Severe	47.5	13.3333	5	14.1667	0.833333	8.33333	4.16667	4.16667	2.5	0	0	1.7% cells with abnormally segregating kinetoplast	Included	normal growth	growth defect	growth defect	normal	[1,2], [13]
Tb927.8.5560	T332	Hypothetical protein, conserved	None													Included	normal growth	normal growth	normal growth	growth defect	[1,2], [7]
Tb927.11.10080	T476	Hypothetical protein, conserved	None													Included	growth defect	growth defect	growth defect	growth defect	[1,2], [13]
