# Supplementary material for: RNA interference screen reveals a high proportion of mitochondrial proteins essential for correct cell cycle progress in Trypanosoma brucei
Source: BMC Genomics. 2015 Apr 15;16(1):297. doi: 10.1186/s12864-015-1505-5 (PMC4445814; doi:10.1186/s12864-015-1505-5)
Supplement: Additional file 5: — List of primers used for the production of RNAi constructs. Restriction site sequences in lower cases, gene specific sequences in upper cases. [file 12864_2015_1505_MOESM5_ESM.xlsx]

## Sheet: Feuil1
Accession number	Construct name	Direct primer	Reverse primer
Tb927.1.1160	T171	gggccgcggAGGAGCGGCAACTAAGTGAA	gggaagcttACGTGGAGATTAACAACCGC
Tb927.9.3640	T177	gggccgcggTGGTGGCTTGTACACCTTGA	gggaagcttACTCTTCAGCCCCCTCTTTC
Tb927.1.1200	T178	gggccgcggTCTGACCAATCCGCACAATA	gggaagcttGCACCACCTTTGTTCCAAGT
Tb927.1.2990	T179	gggccgcggGCGAAGTACAACGTTCCCAT	gggaagcttGGTCGCGGACTCTGACTTAG
Tb927.1.4230	T180	gggccgcggTCAGCAACGACTTGAACAGG	gggaagcttTGCTTGAATCCGTATCCCTC
Tb927.1.730	T181	gggccgcggCAGGTAATAGCGGGACTGGA	gggaagcttACCACTTTCCATGAGGCAAC
Tb927.2.1860	T190	gggccgcggAAGGTGAGGCGTCTCTTTCA	gggaagcttAGAGCCGCAAAGAAAGTTTTG
Tb927.2.2940	T191	gggccgcggCACCCGCCGATAAGTTAGAA	gggaagcttACTGGTCCGATTTCAGGTGTT
Tb927.2.2970	T192	gggccgcggCGTCGAGAAAAACCAGCTTC	gggaagcttACACTTCACCACCACCAACA
Tb927.2.3610	T193	gggccgcggATGTCTTCCACGAAGTGCG	gggaagcttCCTTCGTTACCAGTGCTTCC
Tb927.2.3800	T194	gggccgcggGGCTTATGGAATGAAGGCAA	gggaagcttTTCATGAGGCACCATTCAAA
Tb927.2.4110	T195	gggccgcggCTATACGGGTGGCAGTCGTT	gggaagcttGCGTGTTCCTTCCATTGTTT
Tb927.2.4380	T196	gggccgcggCAACCCTCAACAAACCTCGT	gggaagcttACACCATGAGCTGCCTCTCT
Tb927.2.4400	T197	gggccgcggTATGAAGAAGCTGCACACCG	gggaagcttTACGCTGAGCTTCCTCCATT
Tb927.2.5930	T198	gggccgcggCTCCGACCCCGTAAACTACA	gggaagcttATCAAGCAGTCGTCGCTTTT
Tb927.2.6070	T199	gggccgcggCTGCTTCCAGGTGATTGGAT	gggaagcttAAATCCACATGGCCTCACTC
Tb927.3.1590	T206	gggccgcggGGACGCAATTACGGTGAACT	gggaagcttACATCAATACGTCGACCATGC
Tb927.3.1690	T207	gggccgcggATACCGCAGCAGTAGGCTTG	gggaagcttTCAATGATGTGCCTGTGCTC
Tb927.3.1710	T208	gggccgcggACGATGAACTTGAGGTTGGC	gggaagcttATCATCCTCATCGTCATCCAA
Tb927.3.1890	T209	gggccgcggGATGACGTTATGGTTGTGCG	gggaagcttGCACCTGGTCATCAACCTTT
Tb927.3.1940	T210	gggccgcggGTCCTCATCTCCTGCTCGTC	gggaagcttAACCAACTGTGGGAACAAGC
Tb927.3.2260	T211	gggccgcggAAGGCAGGACTTCTTGGACA	gggaagcttAGTCCAATCCCTGGGTCTCT
Tb927.3.3660	T212	gggccgcggTGTTGTGTCATGGTGGGG	gggaagcttCTACCAGTTTCCCGCCTCAT
Tb927.3.2980	T213	gggccgcggTTTCCACCCCATTTGATGTT	gggaagcttATGTGATCATTGACAGGGCA
Tb927.3.5240	T214	gggccgcggTACGCACTTCTCATCAACGC	gggaagcttCACTGTGGTGGCTACGAAGA
Tb927.3.750	T215	gggccgcggGCACCGAGTAGCAACACTCA	gggaagcttAAGTGCACTCAAAACCCCAC
Tb927.3.770	T216	gggccgcggGTACGCTTCCTGTCCCATGT	gggaagcttTAATCCTCCTCCTCCTCCGT
Tb927.10.14840	T217	gggccgcggAAGTCTGTGAAGGGTGGTGG	gggaagcttCGATACCGCGTAGGATGTTT
Tb927.3.820	T220	gggccgcggACCGATCAGTTGTAGCTGGG	gggaagcttCCAGTAGTTTGGCCACGAGT
Tb927.3.860	T221	gggccgcggGGAAGTTTGCCACACAGGTT	gggaagcttTTACTTGGCCATTGGGTTCT
Tb927.3.970	T222	gggccgcggTAACGTTGGTGTAGTGGGCA	gggaagcttCAACCATCAGCAGCAGTTGT
Tb927.4.1660	T223	gggccgcggTGGGGGTTGAAGTAGCAGAC	gggaagcttCCTCGTAAAGCGACAGGAAG
Tb927.4.2720	T224	gggccgcggTGGACGGGGGAATTATTACA	gggaagcttCCACGCCATGCTACCTTTAT
Tb927.4.3300	T225	gggctcgagATGTTTAGGATACCCCGATCA	gggtctagaGCTCTCCAGATAAGTGCGG
Tb927.4.3690	T226	gggccgcggCGGATGGACGTGGTTAGTCT	gggaagcttTTCGCTGTTAGCAGATGGTG
Tb927.4.4160	T227	gggccgcggCCTCCCGTTCTACTGCTGAG	gggaagcttAGCAGTTGCATGAAGTGACG
Tb927.4.4300	T228	gggccgcggAGCCAAAAGTCCCCTGTTTT	gggaagcttTGCTCAGTATGTCGTCGGAG
Tb927.4.4600	T229	gggccgcggCGACAGTTTCTTGCCACTCA	gggaagcttTGGATTTCATCCTCCTCCTG
Tb927.4.4610	T230	gggccgcggCATAGGGACGGTAGGGGAAT	gggaagcttGTGGATTCCTTCAGCCGATA
Tb927.4.720	T231	gggccgcggTTTGACTCGTCGTTTTCGTG	gggaagcttAATGCTTTTTGGGAACACCA
Tb927.5.3110	T241	gggccgcggTTTACGACGAGCTGCTGAAA	gggaagcttAGTGGTGCAACACCATACGA
Tb927.5.1060	T245	gggccgcggATGGGCTTTTGAAACCTGTG	gggaagcttAGTGCTGAAGCACCTCCTGT
Tb927.5.2070	T256	gggccgcggATATACAGCGACACCCGAGG	gggaagcttCAAACACAGCCCTCTTCTCC
Tb927.5.3980	T257	gggccgcggTGAAGACGCGTAACAGTTGG	gggaagcttGCCCAAAGAAGTTTGCTGAG
Tb927.5.1510	T265	gggccgcggTTACATTCCACCCGAATGGT	gggaagcttGCTCCTTGTGCAACTTAGCC
Tb927.5.1550	T266	gggccgcggCAAACCCCCAAAAGACAAGA	gggaagcttTTCGTGCTTCAGCACATCTC
Tb927.5.1790	T267	gggccgcggCTTCAGTTCTCACACCGCAA	gggaagcttACAGGAAATTGTGCACCTCC
Tb927.5.2580	T269	gggccgcggACCCATCATTGACGAGAAGG	gggaagcttCTGAAAACTCTTTCGGTCGC
Tb927.5.2780	T270	gggccgcggACAACCACTGGCGTCCTTAC	gggaagcttGAGACAAAAGGCTCTGCAC
Tb927.5.2930	T271	gggccgcggATCAGTTCGATGGATCTCCG	gggaagcttTGGATGCGAGAGTGTCGTAG
Tb927.5.3010	T272	gggccgcggCTAAGCAAGAGGTTCGCCAC	gggaagcttGTCTCCCCTGCATCCAGTAA
Tb927.5.3040	T273	gggccgcggAGATGGCCAACCGTATCAAC	gggaagcttTCTCCAAATCCTCAATTGCC
Tb927.5.3300	T274	gggccgcggCCGCATATTGAGTGGTTTGA	gggaagcttGAATCTTCCAGCTCGTTTGC
Tb927.5.3410	T275	gggccgcggTCTCTTTGATGAGGCGAAGG	gggaagcttTTTCTAGCCTTGCGCTGTTT
Tb927.5.3640	T276	gggccgcggTAACACTGGCAGCTTCATCG	gggaagcttCAGTTTCCCCGTTCATCACT
Tb927.5.3870	T277	gggccgcggAGTGTGGGGAAAACGATGAG	gggaagcttCACCATGCACCGTAGAAGAA
Tb927.5.4040	T278	gggccgcggCATGACGCATCATATGGGAG	gggaagcttTAGGTTACCTCGGAACCACG
Tb927.5.4120	T279	gggccgcggAAATGGAGCGTCATCAAACC	gggaagcttGAAGAACTCCCTTTGTCCCC
Tb927.6.1250	T281	gggccgcggCATTACGTGCACAACAAGGG	gggaagcttCGTGACATTCCTTCCATCCT
Tb927.6.1410	T282	gggccgcggTGCCGTGTTAGTGAAGTTCG	gggaagcttTTTGTTAAGATCCTCGCGCT
Tb927.6.2010	T283	gggccgcggTCTTGCGTATTGAGCACCAG	gggaagcttCTGAGAGTGCACCCACTGAA
Tb927.6.2080	T284	gggccgcggCAAAACCCCCTCTTTCGTTA	gggaagcttTTCTCCTTGAGTGGTATGCG
Tb927.6.3600	T285	gggccgcggAGCACGGAGTCGAAGAGGTA	gggaagcttCCACTGCTCAGGTGAAGACA
Tb927.6.3930	T286	gggccgcggAGAAGCAGCTGCCAAAAGAG	gggaagcttCGTAGGCTTCAGTTGCTTCC
Tb927.6.4080	T287	gggccgcggGGTGCTACAATCCCGACACT	gggaagcttAAGTGCGAACATGGAGTTCA
Tb927.6.4200	T288	gggccgcggCTTCATGTGATGCGGAGCTA	gggaagcttAGTTGGGTGAAGTGTCCCAG
Tb927.6.4560	T289	gggccgcggGTGGATGAGTTGGGTTTGCT	gggaagcttAACGCTTCATCAAATGTCCC
Tb927.6.4930	T290	gggccgcggGCGAGTGGTTTAATTGGCAT	gggaagcttTCCTGCATCTCGTACTGACG
Tb927.6.4040	T291	gggccgcggTATTTGGCTCAACGAACGTG	gggaagcttTGTCACGCAATAGTTGCTCC
Tb927.7.2570	T292	gggccgcggATGGCGAACTTTACGTGGAC	gggaagcttTGGGTGTAGAGGCGAAGAGT
Tb927.7.2620	T293	gggccgcggTACCGTCGTATCACTGAGCG	gggaagcttAGAGTTCTCTGGCACGGTGT
Tb927.7.2760	T294	gggccgcggCACAAGGTGAACTGGGGTCT	gggaagcttATGTACGGTCAGGAAGCACC
Tb927.7.3050	T302	gggccgcggCGCCGACTTTACACCATTTT	gggaagcttCACCGATGTAGTGTTGGTGC
Tb927.7.3590	T303	gggccgcggACGTTGGGGTCTCTCGAACT	gggaagcttATCAAATGCAGGACAGCAAG
Tb927.7.3910	T304	gggccgcggAATGTCGGGTGTGAGAGACC	gggaagcttGGGCACATTAACTGCAAGGT
Tb927.7.4140	T305	gggccgcggTCACCAGTACAAAGTTGCGG	gggaagcttCATTCTCCATGGCCTCCTTA
Tb927.7.4710	T306	gggccgcggCAGCAGCAACGCCAATAGTA	gggaagcttCAGCCGATATGTCAAGCAGA
Tb927.7.5260	T307	gggccgcggTACGGAGCGTGGACTCTTCT	gggaagcttGGGTGTGGTAAATCACGGTC
Tb927.7.6800	T308	gggccgcggCACGCCCTTCTCTATTCAGC	gggaagcttCGGAACATTGATGTCCCTCT
Tb927.7.6990	T309	gggccgcggTCATTACGGTATCATCGCCA	gggaagcttCACCAGCACCCAAATTTTCT
Tb927.7.7010	T310	gggccgcggGAGCTGCTTCACCCACTACC	gggaagcttTACAACAACTCCCGTGATGG
Tb927.7.7330	T311	gggccgcggGAGATGTGGAACCGAAAGGA	gggaagcttACCCACCACTCCAACTCTTG
Tb927.7.800	T312	gggccgcggCCATTTCACCTTGAGCCATT	gggaagcttCTGCTCCATCACTATCGCAA
Tb927.7.3460	T316	gggccgcggCCCTTAGCGAGCTTGTCAAC	gggaagcttCTGAAATGGTCGTGAGCAGA
Tb927.7.3510	T317	gggccgcggAAACACGGTTGGTGGAAGAG	gggaagcttTCCGCGCTCATAAGAAAAGT
Tb927.8.1430	T318	gggccgcggAAGCGGCACACTCACTTTGT	gggaagcttTACTGAAGAACGTTGCGCTG
Tb927.8.1880	T319	gggccgcggACCGGTGTGAAGTGGAGAAC	gggaagcttCTTTTGGCTCAACGCTTAGG
Tb927.7.2990	T320	gggccgcggCAGTAGTCGCACCACGTACAA	gggaagcttACCCTTGCTCGCTTCCTTAT
Tb927.7.3240	T321	gggccgcggACGTTTCTCACAAGCTCCGT	gggaagcttGGAGAGGAGCCCGATTGTAT
Tb927.8.2760	T322	gggccgcggGCAGTTGAAAAGGGGTGTGT	gggaagcttCGGCTGCATGAAGTGAGATA
Tb927.8.3110	T323	gggccgcggCTTGTGCAGCGGACATTAGA	gggaagcttACCAGTGAAAGTGGTTTGCC
Tb927.8.3170	T324	gggccgcggCGGAGAATAAGGCAGACGAG	gggaagcttGAAGGAGCGTGGTAGAGTGC
Tb927.8.3300	T325	gggccgcggATGTGATACCACCCAACGGT	gggaagcttGTGGCGTTCCATAAACTCGT
Tb927.8.3320	T326	gggccgcggCAACATGGTGTTTTCGCAAC	gggaagcttTAATGCGTTGAAACCGTGAA
Tb927.8.4250	T327	gggccgcggATGACGTCCCAAAATCCACC	gggaagcttGGGTTTCATCAAACACCTCA
Tb927.8.4550	T328	gggccgcggATTCCAGTTCCGTCAACGTC	gggaagcttGGATACAACATGGTACCCGC
Tb927.8.4860	T329	gggccgcggCTGGTTTCGAGAAGGCTCAC	gggaagcttCGTACACGTTCCATCCCTCT
Tb927.8.5200	T330	gggccgcggAAGGTGCTTGGTGTTGAACC	gggaagcttAAGCCGCTGCTCAGTTACAT
Tb927.8.5280	T331	gggccgcggTTAGATCCGCTGGAAGTGCT	gggaagcttATCATAATGCACCGACCCAT
Tb927.8.5560	T332	gggccgcggTCCCCTCGTAGTCTTGGAGA	gggaagcttTCATCTTGCGAGCGTATTCA
Tb927.11.10080	T476	gggccgcggGTGTCACTGCGTGTCCAGTC	gggaagcttGCCAGTGACTCAGAGCAACA
Restriction site sequences in lower cases, gene specific sequences in upper cases.
